# Supplementary material for: Task–technology fit and digital textbook usage outcomes: The mediating role of positive emotion within an S–O–R framework
Source: PLoS One. 2026 Mar 10;21(3):e0344382. doi: 10.1371/journal.pone.0344382 (PMC12974882; doi:10.1371/journal.pone.0344382)
Supplement: S1 Dataset — (XLSX) [file pone.0344382.s002.xlsx]

## Sheet: dataset
Q1	Q2	TTF1	TTF2	TTF3	TTF4	LEE1	LEE2	LEE3	COI1	COI2	COI3	COI4	POE1	POE2	POE3	POE4	POE5	POE6
1	3	1	2	2	1	1	2	2	1	2	1	2	1	2	1	2	2	2
1	6	2	1	1	2	2	2	2	2	2	1	1	2	2	1	1	2	2
2	3	4	4	3	5	2	3	3	1	1	3	3	1	1	1	3	3	3
1	6	1	2	2	1	2	1	1	1	2	1	2	2	2	2	2	2	2
2	5	3	2	2	1	3	2	1	1	1	2	1	3	2	2	2	1	2
2	3	3	3	1	3	1	1	2	2	2	1	2	2	2	2	2	2	2
1	6	4	4	4	5	2	2	3	3	3	3	3	4	4	3	4	4	5
1	5	3	2	2	3	2	2	3	3	2	3	3	2	1	3	2	1	2
1	5	2	2	2	2	2	2	3	2	2	2	2	2	2	3	3	2	2
1	3	3	3	3	2	2	2	3	2	3	3	3	3	3	3	3	2	2
2	6	3	4	4	4	3	3	2	4	5	5	4	4	4	3	3	4	3
1	6	2	3	3	2	2	1	3	3	1	3	1	2	2	3	2	2	2
2	6	3	4	4	3	4	3	4	4	3	3	4	3	4	4	4	4	3
2	4	2	1	1	2	3	2	2	3	2	3	2	3	3	4	4	4	4
2	4	4	4	4	5	4	4	3	4	4	5	4	2	3	4	4	3	3
1	4	4	4	3	4	4	4	3	4	4	5	3	3	2	4	2	2	3
2	6	2	3	3	2	4	3	4	4	4	5	3	2	4	5	3	4	4
2	2	5	5	4	5	5	5	5	5	4	5	3	5	5	4	3	3	4
2	4	4	3	4	3	3	3	4	4	4	3	3	3	3	4	5	3	2
2	5	2	3	2	3	4	5	3	3	3	5	4	3	3	3	3	2	3
2	2	4	3	3	4	3	3	4	4	3	3	4	4	3	4	4	4	3
2	2	3	4	3	4	3	4	3	4	5	4	3	3	4	4	3	3	5
1	4	3	4	4	3	4	3	3	3	4	4	3	3	4	5	3	3	3
2	4	3	3	3	3	3	3	3	3	3	3	3	3	3	3	3	3	3
1	4	3	3	3	3	3	4	3	3	4	3	3	3	3	3	5	5	3
1	1	3	3	4	3	3	3	3	3	3	5	3	3	3	3	3	3	3
2	1	3	3	3	3	3	2	5	3	3	5	3	3	3	4	3	4	3
2	5	3	3	3	3	3	2	3	2	3	3	3	3	3	3	3	3	3
1	5	3	3	3	3	3	3	4	4	3	3	3	3	3	3	3	3	3
1	5	2	4	3	2	3	4	3	4	3	3	4	4	3	3	4	3	3
1	6	3	3	3	3	4	4	4	4	3	3	4	3	3	4	5	5	3
1	6	3	3	3	3	3	3	4	3	4	3	3	3	3	3	3	3	3
2	2	3	3	3	3	4	3	3	3	3	2	3	2	2	2	1	2	2
2	2	3	3	3	3	3	3	4	4	3	3	3	3	3	3	3	3	3
2	2	3	3	3	3	3	3	3	3	3	3	3	3	3	3	3	3	3
2	1	3	3	3	3	3	3	3	3	3	3	3	3	3	3	3	3	3
2	1	3	3	3	3	3	3	3	3	3	3	3	3	3	3	3	3	3
2	1	3	3	3	3	4	3	4	4	3	4	4	4	3	3	3	3	3
2	3	4	4	3	3	3	3	4	5	4	4	3	3	3	3	3	3	4
1	4	4	4	4	4	2	4	4	3	4	4	3	4	4	3	4	4	4
1	6	3	4	4	4	4	4	4	4	3	4	3	4	3	3	2	3	2
1	6	3	3	4	3	4	3	4	4	4	3	4	3	4	3	3	4	4
2	2	3	3	3	3	3	3	3	3	3	3	3	5	5	5	5	5	5
2	1	3	4	4	4	4	4	4	4	4	4	4	4	4	4	4	4	4
2	3	4	4	3	3	3	3	3	3	3	3	3	3	3	3	3	3	3
1	5	4	4	4	3	3	3	3	3	3	3	4	3	3	3	3	4	4
2	5	3	3	3	3	3	4	3	4	3	3	3	3	3	3	3	3	3
2	5	4	4	4	3	4	4	4	4	4	4	3	2	3	3	4	3	3
2	6	4	4	4	4	4	4	4	4	4	4	4	4	4	4	4	4	4
2	3	3	4	3	4	3	3	5	4	3	4	5	4	3	4	3	4	3
2	4	4	4	4	4	3	3	4	4	3	4	4	2	2	2	2	2	2
2	5	4	4	4	4	2	2	4	4	3	4	2	4	4	4	4	4	4
2	6	3	4	4	5	3	3	4	4	4	4	4	4	3	4	4	2	4
1	6	4	4	4	4	4	5	4	4	3	4	5	4	3	2	2	4	3
2	6	4	4	4	4	4	4	4	1	3	3	3	4	4	3	4	3	3
2	6	3	3	4	4	4	4	4	4	3	4	3	3	4	3	3	3	3
2	3	4	4	3	3	3	3	3	4	3	4	3	3	3	3	3	3	3
2	3	3	4	3	4	4	3	3	3	3	3	3	3	3	3	3	3	3
1	6	3	3	3	3	4	4	5	4	3	4	3	3	4	4	4	3	4
1	4	3	4	4	3	3	4	3	3	3	4	3	3	3	4	3	2	3
2	2	3	3	3	3	3	3	3	3	3	3	3	3	4	3	3	2	3
2	6	4	4	4	4	4	3	4	4	4	4	4	3	2	3	3	3	3
2	5	4	4	4	2	4	3	3	4	4	4	4	3	3	3	2	2	3
2	3	3	3	3	3	4	5	4	4	4	4	3	3	4	3	3	4	4
2	6	4	2	4	2	4	5	5	5	5	5	4	4	2	2	4	5	5
1	4	4	4	3	3	3	4	3	3	4	3	2	3	3	2	3	4	2
1	6	2	3	4	2	2	3	4	4	3	2	3	4	3	2	4	3	2
2	3	4	3	3	4	3	4	4	3	3	4	3	4	4	3	3	3	4
2	3	4	4	4	3	4	4	4	4	4	4	4	4	4	4	4	4	3
1	4	3	3	4	2	3	4	4	4	3	4	3	3	3	3	3	3	3
1	5	3	2	4	2	1	1	1	3	2	2	1	3	3	4	4	4	3
1	3	4	4	4	2	4	4	4	4	4	4	4	3	3	3	3	3	3
1	4	3	4	4	4	3	3	4	3	4	3	4	3	3	4	4	3	3
1	4	4	5	4	4	5	5	5	5	5	5	5	4	4	4	4	4	4
1	4	4	4	4	4	2	2	4	4	4	4	5	3	2	4	4	4	2
2	1	3	3	4	4	4	3	4	4	3	3	4	4	3	4	4	3	4
2	1	4	5	4	5	4	4	4	4	5	4	5	4	4	5	4	5	5
2	5	4	4	4	4	3	4	4	4	4	5	3	3	2	2	3	2	2
2	5	4	4	4	4	4	4	4	4	3	4	4	4	4	4	4	3	4
2	5	4	4	3	4	4	2	4	4	4	5	2	3	2	2	2	2	2
2	1	4	4	3	4	4	3	4	4	4	3	4	3	3	3	3	3	2
1	4	3	3	4	4	4	4	4	4	4	3	3	3	3	3	3	3	3
2	2	4	4	5	4	3	4	4	4	4	5	4	4	3	5	4	3	5
2	2	4	4	3	4	4	4	4	5	4	5	4	4	3	4	3	3	3
1	5	4	4	3	4	4	4	5	4	2	4	3	4	3	3	2	5	3
2	4	3	3	3	3	4	4	4	4	4	4	4	3	3	4	3	4	4
2	1	4	4	4	4	3	3	3	3	3	3	3	3	3	3	3	3	3
1	6	2	5	4	3	3	1	1	4	4	5	5	3	3	2	3	4	2
2	3	4	4	3	4	3	4	4	4	3	4	4	4	3	3	3	3	3
2	3	3	3	4	4	4	3	3	3	3	3	3	4	3	4	4	3	4
2	5	4	4	4	4	5	3	4	4	3	4	3	4	4	3	4	3	4
2	5	4	3	3	3	3	3	3	5	4	5	5	4	3	3	3	3	3
2	2	3	3	3	4	3	3	3	3	4	3	3	3	3	3	3	2	4
2	2	4	4	4	3	3	4	4	4	3	4	4	3	3	3	3	4	3
1	4	3	3	4	3	4	4	4	4	3	4	3	3	3	3	4	4	4
2	1	5	5	5	5	3	4	4	4	4	4	4	3	3	3	3	3	3
2	5	4	4	4	4	4	4	4	4	4	4	4	3	3	3	4	4	4
2	6	4	4	4	4	4	4	4	4	4	4	4	4	4	4	4	5	4
2	6	3	3	4	4	4	4	4	4	4	4	3	3	3	3	3	3	3
1	3	3	3	4	4	3	4	5	4	3	4	3	3	3	3	4	3	4
2	3	4	4	3	3	4	4	4	4	4	5	4	3	4	3	4	3	3
2	3	4	4	4	3	4	4	4	4	4	4	4	5	4	4	2	4	2
2	1	4	4	3	4	4	5	4	5	5	5	5	3	3	3	3	3	3
2	3	5	5	5	3	4	4	4	4	4	4	3	3	4	4	3	4	4
2	3	3	4	3	4	4	5	5	4	4	4	4	3	3	4	4	3	3
1	5	4	4	3	3	3	4	4	4	4	4	4	3	3	3	3	4	4
1	4	4	3	3	4	3	4	4	4	4	3	3	3	3	3	3	3	3
1	5	4	4	4	2	4	4	4	4	4	3	4	4	3	4	4	2	3
1	6	4	5	3	4	4	4	4	4	4	4	5	4	4	4	4	3	4
2	3	4	4	3	3	4	4	4	4	3	4	5	3	3	3	3	3	3
1	2	4	3	4	4	2	3	4	2	3	4	3	3	3	3	4	4	3
1	6	4	4	4	4	3	4	4	3	3	3	4	2	2	3	2	4	4
1	6	5	4	3	5	3	4	4	4	4	4	3	3	3	3	3	2	2
2	3	4	4	4	4	4	4	4	4	3	4	4	3	3	3	3	3	3
2	3	4	4	4	4	4	4	4	4	4	4	4	3	4	4	4	5	4
2	4	4	4	3	4	4	4	4	4	4	4	4	3	3	3	3	3	4
2	1	4	4	4	4	4	4	4	4	4	4	4	4	4	4	4	4	4
1	2	4	4	3	3	4	4	3	3	4	4	3	4	3	3	4	3	3
2	5	4	4	4	4	4	4	4	4	4	4	4	4	4	4	4	3	4
1	5	4	4	4	4	4	4	4	4	3	4	3	4	3	3	3	3	3
2	5	4	4	3	3	4	4	4	4	4	4	4	4	4	4	4	4	4
1	5	4	4	4	4	3	3	3	4	4	4	4	4	3	4	4	4	4
1	6	5	4	4	3	2	4	4	4	4	3	2	2	2	3	3	2	3
2	6	4	5	4	4	4	4	4	4	3	3	4	3	4	4	4	3	4
2	3	4	4	4	4	4	4	4	4	4	4	4	4	4	4	4	3	3
2	3	4	4	4	4	4	4	4	4	4	4	4	4	4	4	4	4	4
2	3	4	4	4	4	4	4	4	4	5	4	4	4	4	4	4	4	4
1	3	4	4	4	3	4	4	4	4	4	4	4	3	4	3	2	3	2
2	3	4	4	4	4	3	4	4	4	4	4	4	3	3	3	3	3	3
2	3	4	4	4	4	4	4	4	4	4	4	4	4	4	4	4	4	4
2	3	4	5	5	3	4	4	4	4	4	4	3	4	3	4	2	3	3
2	4	4	4	4	4	5	5	5	5	5	5	3	3	4	4	4	3	4
2	4	4	4	4	4	4	5	4	4	4	4	4	4	4	4	4	3	5
1	4	4	4	4	4	4	4	4	4	4	4	4	4	4	4	4	4	4
1	4	4	4	4	4	4	4	4	3	3	3	3	4	3	4	4	3	4
1	4	4	4	4	4	4	4	4	4	4	4	4	4	4	4	4	4	4
2	4	4	4	4	4	4	4	4	4	4	4	4	3	3	4	4	4	4
2	4	4	4	4	3	4	4	4	4	5	4	3	4	4	4	3	3	4
1	1	4	4	4	4	4	4	4	4	4	4	4	4	4	4	4	4	4
2	1	4	4	4	4	4	4	4	4	4	4	4	4	4	4	4	4	4
1	1	4	4	4	4	4	4	4	4	4	4	4	3	3	3	3	3	3
1	1	4	4	4	4	4	4	3	4	5	4	3	4	3	3	3	4	3
2	1	4	4	4	4	4	4	4	4	4	4	4	4	4	4	3	3	3
2	1	4	4	4	4	4	4	4	4	4	4	4	3	3	3	3	3	3
1	6	3	3	3	2	4	4	4	3	3	3	3	4	3	3	3	3	3
2	5	4	4	4	4	4	4	4	4	4	4	4	4	4	4	4	4	4
2	5	4	4	4	4	4	4	4	4	4	4	4	3	3	3	3	4	3
1	5	4	4	4	4	4	4	4	4	4	4	4	4	4	4	4	4	4
2	5	4	4	4	4	3	3	4	3	3	4	5	3	3	3	4	4	3
1	5	4	4	4	4	4	4	4	4	4	4	4	4	4	4	4	4	4
2	5	4	4	4	4	4	4	4	4	4	4	4	5	5	5	5	5	5
2	5	4	4	4	4	4	4	4	4	4	4	4	2	3	4	4	2	3
2	5	4	4	4	4	4	4	4	4	4	4	4	4	4	4	4	4	4
2	5	4	4	4	4	4	4	4	4	5	4	3	3	3	3	3	3	3
1	1	4	4	4	4	4	4	4	4	4	4	4	4	4	4	4	4	4
2	5	4	4	4	4	4	4	4	4	4	4	4	4	4	4	4	4	4
2	5	4	4	4	4	4	4	4	4	4	4	4	3	3	3	3	3	3
1	6	4	4	4	4	4	4	4	4	4	4	4	3	3	2	3	3	3
2	1	4	4	4	4	4	4	4	4	4	4	4	4	3	3	4	3	3
2	2	4	4	4	4	4	4	4	4	4	4	4	4	4	3	4	3	4
2	2	4	4	4	4	4	4	4	4	4	4	4	3	3	4	3	3	3
2	2	4	4	4	4	4	4	4	4	4	3	4	4	4	4	4	2	4
1	6	5	4	3	4	4	4	4	4	4	4	4	4	4	4	3	4	3
2	1	4	4	4	4	4	4	4	4	4	4	4	3	3	3	3	3	3
2	2	4	4	4	4	3	4	4	3	3	4	4	4	4	4	4	3	4
1	2	4	4	4	4	3	4	3	3	4	3	4	3	3	3	3	3	3
2	3	4	4	4	4	4	4	4	4	4	4	4	4	4	4	4	4	4
2	2	4	4	3	4	4	5	5	5	5	4	3	3	3	3	3	2	2
2	5	5	5	5	5	4	4	4	4	4	4	4	3	4	5	4	4	4
2	2	5	4	5	4	4	5	4	4	4	5	4	4	4	4	5	4	4
2	3	4	5	5	5	5	4	5	5	4	5	4	4	4	4	4	4	5
1	5	4	4	5	3	5	5	4	5	5	5	5	4	4	4	4	5	4
2	3	5	5	5	5	5	5	5	5	5	5	5	5	5	5	5	5	5
2	3	4	5	4	3	4	4	5	3	3	3	3	3	3	3	3	3	3
2	1	5	5	5	5	4	4	4	5	3	4	4	4	4	4	5	3	5
2	5	4	4	4	4	4	4	4	4	4	4	4	4	4	4	4	4	4
2	6	2	2	4	4	4	4	4	4	3	3	4	4	4	4	4	4	4
2	3	3	3	3	4	3	3	4	4	3	3	3	3	3	3	3	3	3
1	3	4	4	4	4	4	4	4	4	4	4	4	3	3	3	3	3	3
1	4	4	5	5	4	4	4	5	4	4	5	4	5	4	4	2	2	4
1	6	4	5	4	4	4	4	4	5	4	5	5	3	5	3	3	4	4
1	4	3	4	4	3	5	4	5	4	4	4	3	3	4	4	3	2	3
1	6	3	4	3	5	5	4	5	5	5	4	4	5	3	3	2	3	4
1	4	4	4	3	4	3	4	4	4	4	4	4	3	3	4	3	3	4
1	1	4	4	4	4	3	4	4	3	4	3	4	3	3	3	3	3	3
2	1	5	4	4	4	4	4	4	5	4	4	5	4	4	4	4	4	4
1	6	3	5	4	5	4	5	5	5	4	4	3	4	4	3	4	3	4
2	2	4	4	5	4	4	5	4	5	5	4	4	5	4	5	4	5	4
2	6	5	5	4	4	3	4	4	4	4	4	3	3	3	4	4	3	4
1	4	4	5	4	5	5	4	4	5	4	5	4	3	4	5	3	4	5
1	5	4	5	4	5	5	5	4	5	5	4	5	4	4	3	3	4	4
2	6	4	5	5	5	5	5	3	4	3	4	3	4	4	3	3	4	4
2	3	5	5	5	5	5	5	5	5	5	5	5	4	4	4	4	3	4
2	3	5	5	4	5	5	5	5	5	5	4	4	4	4	3	3	2	3
2	5	5	4	4	5	5	4	4	4	4	4	5	4	5	5	5	5	5
1	3	4	4	3	4	4	5	4	5	5	4	5	3	4	3	3	4	4
1	5	4	4	4	4	4	4	4	4	4	5	3	5	5	3	3	4	4
1	4	5	5	5	5	4	5	4	5	5	5	5	5	5	4	5	4	4
1	6	4	5	3	3	3	3	3	3	4	3	3	3	5	3	5	4	3
1	4	4	5	4	5	2	4	4	4	4	4	4	4	4	3	4	4	3
2	5	5	5	5	4	4	5	4	4	4	5	5	4	4	4	4	4	4
2	5	4	4	3	4	4	4	4	4	4	4	4	4	4	5	4	5	4
2	2	5	4	5	4	4	5	4	4	3	4	4	4	4	3	4	4	4
2	1	4	5	4	5	4	4	4	5	5	5	4	4	4	4	3	3	3
2	2	5	5	5	4	5	4	5	5	5	5	5	4	4	4	4	5	3
2	1	4	4	4	4	4	4	4	4	4	4	5	5	4	4	4	5	5
2	1	5	5	5	5	3	5	5	4	4	5	4	5	5	5	4	5	5
2	1	4	4	5	5	5	5	5	4	5	5	4	4	4	5	4	4	5
2	2	4	4	4	4	4	4	4	4	3	3	4	2	2	2	2	2	2
1	1	5	5	5	5	5	5	5	5	5	5	5	5	5	5	5	5	5
1	3	4	3	5	4	4	5	4	5	5	4	3	3	4	3	4	3	4
2	3	4	4	4	4	4	4	5	4	4	4	4	3	3	3	3	3	3
2	4	4	4	4	4	5	5	4	4	4	4	4	4	4	4	4	4	4
2	1	5	5	5	5	3	3	3	3	3	3	3	1	1	1	4	3	4
1	5	4	4	4	4	5	5	4	5	5	5	5	4	4	4	4	4	4
1	5	4	4	3	4	4	4	5	5	4	5	5	5	5	4	4	5	4
2	6	4	4	4	4	5	4	4	4	4	3	3	4	4	4	3	3	3
1	4	4	4	4	4	4	4	5	5	5	5	5	3	3	3	3	3	3
1	4	3	4	2	4	4	5	5	5	5	5	5	4	4	4	3	2	4
2	1	4	5	5	5	5	5	5	5	5	5	5	5	5	5	5	4	5
2	5	4	4	5	5	4	5	4	4	5	4	5	4	5	5	5	5	5
2	2	5	5	5	5	5	5	5	5	5	5	5	5	5	5	5	5	5
1	5	5	5	5	5	5	5	5	5	5	5	5	5	5	5	5	5	5
2	1	5	5	5	5	4	5	5	4	5	5	5	3	4	3	3	3	3
1	4	5	5	5	5	5	5	5	5	5	5	5	5	5	5	5	4	4
2	5	5	5	5	5	5	5	5	5	5	5	5	5	5	5	5	5	5
2	3	5	5	5	5	3	3	4	4	4	4	4	3	3	3	3	3	3
1	3	5	5	5	5	4	5	4	4	5	4	5	4	5	4	4	5	4
2	3	5	5	5	5	5	5	5	3	3	3	3	3	3	3	3	3	3
1	3	5	5	5	5	5	5	5	5	5	5	5	5	5	5	5	5	5
2	3	5	5	5	5	5	5	5	5	5	5	5	5	5	5	5	5	5
2	3	5	5	5	5	5	5	5	5	5	5	5	3	3	4	4	4	4
2	3	5	5	5	5	5	5	5	5	4	4	4	3	3	3	3	3	3
2	4	5	5	5	5	5	5	5	5	5	5	5	5	5	5	5	5	5
1	4	5	5	5	5	5	5	5	5	5	5	5	5	5	5	5	5	5
2	4	5	5	5	5	5	5	5	5	5	5	5	5	5	5	5	5	5
2	4	5	5	5	5	5	5	5	5	5	5	5	5	5	5	5	5	5
2	4	5	5	5	5	4	5	4	4	5	4	5	5	4	5	4	5	5
1	4	5	5	5	5	3	3	3	4	4	4	3	5	5	5	5	5	5
2	1	5	5	5	5	5	5	5	5	5	5	5	5	5	5	5	5	5
2	1	5	5	5	5	5	5	5	5	5	5	5	5	5	5	5	5	5
1	5	5	5	5	5	5	5	5	5	5	5	5	5	5	5	5	5	5
2	5	5	5	5	5	5	5	5	5	5	5	5	5	5	5	5	5	5
2	5	5	5	5	5	4	5	4	5	4	4	4	4	4	4	4	3	3
2	5	5	5	5	5	5	5	5	5	5	5	5	5	4	4	5	5	4
1	5	5	5	5	5	5	5	5	3	5	5	5	4	3	4	4	4	4
2	5	5	5	5	5	5	5	5	5	5	5	5	5	5	5	4	3	4
1	6	5	5	5	5	3	5	5	5	3	3	5	3	3	3	3	4	4
2	6	5	5	4	4	4	3	3	5	5	4	1	1	2	3	4	3	2
1	6	5	5	5	5	5	4	5	5	4	5	4	3	4	4	5	4	4
1	6	5	5	4	5	5	5	5	5	5	5	5	5	5	4	5	5	4
1	6	5	5	5	5	5	5	5	4	5	4	5	4	4	4	4	4	4
1	1	5	5	5	5	5	5	5	5	5	5	5	5	5	5	5	5	5
2	6	5	5	5	5	5	5	5	5	5	5	5	5	5	5	4	4	5
2	5	5	5	5	5	5	5	5	5	5	5	5	5	5	5	5	5	5
2	1	5	5	5	5	5	5	5	5	5	5	5	5	5	5	5	5	5
2	2	5	5	5	5	5	5	5	5	5	5	5	5	5	5	5	5	5
1	2	5	5	5	5	4	4	5	5	5	5	5	4	5	5	5	5	5
1	1	4	4	4	4	5	5	5	4	5	4	5	4	5	4	4	4	5
